# Supplementary material for: Abstract, emotional and concrete concepts and the activation of mouth-hand effectors
Source: PeerJ. 2018 Dec 7;6:e5987. doi: 10.7717/peerj.5987 (PMC6287580; doi:10.7717/peerj.5987)
Supplement: Supplemental Information 2 [file peerj-06-5987-s002.zip]

Archive with 5 entries (4 files):
- Experiment_1.sav
- Experiment_2.sav
- Syntax1.sps
- __MACOSX/
- __MACOSX/._Syntax1.sps
